# Supplementary material for: Combined Prognostic Value of the PROFUND Index and Serum Albumin for One-Year Mortality in Elderly Patients with Acute Heart Failure
Source: J Clin Med. 2026 Apr 23;15(9):3219. doi: 10.3390/jcm15093219 (PMC13163894; doi:10.3390/jcm15093219)
Supplement: Supplementary file 1 [file jcm-15-03219-s001.zip]

Archive with 1 entries (1 files):
- jcm-4205558-supplementary.pdf
